# Supplementary material for: Pertuzumab in Combination with Trastuzumab and Docetaxel as Adjuvant Doublet Therapy for HER2-Positive Breast Cancer: A Systematic Review
Source: Int J Mol Sci. 2025 Feb 23;26(5):1908. doi: 10.3390/ijms26051908 (PMC11899880; doi:10.3390/ijms26051908)
Supplement: Supplementary file 1 [file ijms-26-01908-s001.zip]

Archive with 1 entries (1 files):
- ijms-3488474-supplementary.pdf
